# Supplementary material for: Disruptive variants of CSDE1 associate with autism and interfere with neuronal development and synaptic transmission
Source: Sci Adv. 2019 Sep 25;5(9):eaax2166. doi: 10.1126/sciadv.aax2166 (PMC6760934; doi:10.1126/sciadv.aax2166)
Supplement: Table S1 [file aax2166_Tables_S1_to_S3.xlsx]

## Sheet: Table S1
Table S1. Detailed clinical information for probands or carrier patients with LGD mutation or de novo missense mutations
Category	Probands with de novo LGD variants								Category	Probands with inherited LGD variants (including two carrier parents)										Category	Probands with LGD variant and unknown inheritance		Category	Probands with de novo missense variant			Category
Region(Institute)	Changsha, China	Changsha, China	Changsha, China	SSC	Troina, Italy	Nijmegen, Netherland	California, USA	Baltimore, USA	Region(Institute)	Bethesda, USA	Bethesda, USA	Providence, USA	Providence, USA	TASC	Adelaide, Australia	Stockholm, Sweden	Changsha, China	Seattle, USA	Pittsburgh, USA	Region(Institute)	Tampa, USA	Rotterdam, Netherlands	Region(Institute)	Utrecht, Netherlands	AHS, USA	BCM, USA	Region(Institute)
Patient ID (From)	CC1.p1	CC2.p1	CC3.p1	SS1.p1	TI.p1	NN1.p1	SU2.p1	BU1.p1	Patient ID (From)	BU2.p1	BU2.fa (father of BU2.p1)	PU2.p1	PU2.fa (father of PU2.p1)	TA.p1	AA.p1	SS2.p1	CC4.p1	SU1.p1	PU1.p1	Patient ID (From)	TU.p1	NN2.p1	Patient ID (From)	UN.p1	AU.p1	BU3.p1	Patient ID (From)
Country, ethnicity information	Han Chinese	Han Chinese	Han Chinese	Caucasian		Caucasian	European/Middle-Eastern	Caucasian	Country, ethnicity information	Caucasian	Caucasian	Caucasian	Caucasian		European	Somalia	Han Chinese			Country, ethnicity information	USA	Suriname/Indian	Country, ethnicity information	Caucasian	USA, Hispanic	White	Country, ethnicity information
CSDE1 variant (NM_001242891)	c.1174G>T; p.E392*	c.1533_1534insG; p.V512Gfs*23	c.1603-1G>A	c.367C>T; p.R123*	c.1043_1044delAA; p.K348Rfs*12	c.287_287delT; p.Phe96Serfs*14	c.367C>T; p.R123*	c.1108C>T; p.R370*	CSDE1 variant (NM_001242891)	c.248_249insA; p.Tyr83*	c.248_249insA; p.Tyr83*	c.243_243delC; p.S82Lfs*28	c.243_243delC; p.S82Lfs*28	c.1639C>T; p.Q547*	p.R123*; c.367C>T	c.2506_2509delAAGA; p.K836Sfs*11	c.1330-1G>A	c.1891+2A>G	pc.1363_1364insA; .R455Kfs*3	CSDE1 variant (NM_001242891)	c.2471_2471delG; p.G824Dfs*29	c.1816dup (p.(Asp606fs)	CSDE1 variant (NM_001242891)	c.2469G>T; p.R823S	c.1111C>T; p.R371C	c.1567G>C; p.V523L	CSDE1 variant (NM_001242891)
Mutation Detection Method(s)	MIPs	MIPs	MIPs	WES/MIPs	MIPs	WES	exome	WGS	Mutation Detection Method(s)	WES	WES	WES	WES	WES/MIPs	MIPs	MIPs	WES/MIPs	WES	WES	Mutation Detection Method(s)	WES	WES	Mutation Detection Method(s)	WES	WES	WES	Mutation Detection Method(s)
Mutation inheritance	de novo	de novo	de novo	de novo	de novo	de novo	de novo	de novo	Mutation inheritance	paternal	unknown	paternal	unknown	paternal	maternal	maternal	paternal	paternal	maternal	Mutation inheritance	not maternal	not maternal	Mutation inheritance	de novo	de novo	De Novo	Mutation inheritance
Age at last examination(y)	8	3	3.8	17	11	12	7 year	13	Age at last examination(y)	3.5	40	4.5	30	7.9	19	10	5	5.2	8.4	Age at last examination(y)	5.9	43	Age at last examination(y)	18	3 y	18 years	Age at last examination(y)
Sex	M	M	M	F	M	M	F	F	Sex	M	M	F	M	M	M	F	M	M	F	Sex	M	M	Sex	M	M	Female	Sex
Neonatal									Neonatal											Neonatal			Neonatal				Neonatal
Delivery - weeks gestation				40	na	Term	38-39	Term	Delivery - weeks gestation	Term				na	full term	na	38			Delivery - weeks gestation	37	unknown (come to The Netherlands at the age of 7 years)	Delivery - weeks gestation	term	39	37	Delivery - weeks gestation
Delivery - C-section or vaginal (dystocia delivery?)	Vaginal	C-section	Vaginal	Vaginal	na		C-section	Vaginal	Delivery - C-section or vaginal (dystocia delivery?)	C-section				na	na	na	vaginal			Delivery - C-section or vaginal (dystocia delivery?)	C-section	unknown	Delivery - C-section or vaginal (dystocia delivery?)	vaginal	C-section	Vaginal delivery with vacuum assistance	Delivery - C-section or vaginal (dystocia delivery?)
Birth weight (w/% or SD)	3.5kg	3.1kg	2.7kg	3.6kg	na		7lb 2oz	na	Birth weight (w/% or SD)	2.8 kg - 10th centile	NA			na	3.4kg	na	5.4kg			Birth weight (w/% or SD)	2.13 kg	unknown	Birth weight (w/% or SD)	2821g	4.508 kg	3.374kg (87th centile)	Birth weight (w/% or SD)
Birth length (w/% or SD)	48cm	51cm	49cm	na	na		20in	na	Birth length (w/% or SD)	47 cm - 10th centile	NA			na	51cm	na	50cm			Birth length (w/% or SD)	42 cm	unknown	Birth length (w/% or SD)	49cm	55.9 cm		Birth length (w/% or SD)
Birth OFC (w/% or SD)	35cm	33cm	na	na	na			na	Birth OFC (w/% or SD)	NA	NA			na	35 cm (P98)	na				Birth OFC (w/% or SD)	30 cm	unknown	Birth OFC (w/% or SD)	35.5cm			Birth OFC (w/% or SD)
Infant feeding difficulties	no	no	no	na	na		yes feeding difficulties	na	Infant feeding difficulties	yes	yes	yes	unknown	na	no	na	na	na	na	Infant feeding difficulties	GERD	unknown	Infant feeding difficulties	no	no	No	Infant feeding difficulties
Failure to thrive	no	no	no	na	na		weight low end of normal, height below curve, head size more spared	na	Failure to thrive	yes	yes	yes	unknown	na	no	na	na	na	na	Failure to thrive	a history of borderline intrauterine growth restriction, gestational diabetes, postnatal FTT	unknown	Failure to thrive	later yes, extreme	no	No	Failure to thrive
Neurodevelopmental problems									Neurodevelopmental problems											Neurodevelopmental problems			Neurodevelopmental problems				Neurodevelopmental problems
autism/autistic features	yes(DSM-IV)	yes(DSM-IV)	yes(DSM-IV)	yes(DSM-IV, ADOS, ADI-R)	not fulfill (limiting his social relation, self-injurious behavior, bursts of aggressive behavior)	yes	no	yes	autism/autistic features	yes	no	no	no	yes(ADOS, ADI-R)	no	yes	na	yes	na	autism/autistic features	no	not tested	autism/autistic features	na	yes	Yes	autism/autistic features
Intellectual disability	yes(severe)	no(low average)	yes	yes(moderate)	yes(moderate)	yes(mild/moderate)	na (learning disability)	yes(profound)	Intellectual disability	yes	suspected	yes	unknown	yes	yes	no(low average)	yes	yes	yes	Intellectual disability	yes(mild)	moderate ID, diagnosed at the age of 7 yr.	Intellectual disability	yes	no	Yes	Intellectual disability
Intellectual quotient (method, score)	WISC-C at 8 years: FSIQ 34, NVIQ 40, VIQ 34	GESELL at 18 month: adaptive 12.4, gross motor 15.2, fine motor 12.6, language 6.8, social 10.7 WISC-C at 4 years: FSIQ 81; NVIQ 99; VIQ 67	GESELL at 18 month: adaptive 62, gross motor 77, fine motor 12.6, language 52, social 53	WISC-C at 17 years: VIQ = 21, NVIQ = 64, FSIQ = 42; Adaptive Composite 50	na	na	na	na	Intellectual quotient (method, score)	na	na	na	na	IQ test at 8 years: NVIQ 40, VIQ 26	na	low normal range	GESELL at 18 month: adaptive 36, gross motor 36, fine motor 40, language 27, social 37.	na	na	Intellectual quotient (method, score)	na	not tested	Intellectual quotient (method, score)	7 years at 16 years, DQ ~40	CAT (Cognitive/Adaptive Test), quotient = 0.75		Intellectual quotient (method, score)
Childhood speech delay	yes	yes	yes	yes	yes	yes	initially delayed, had speech therapy, at 2.5yr words, phrases	Mixed expressive/receptive language disorder	Childhood speech delay	yes	yes	yes	yes	yes	yes	yes (severe)	yes	yes	yes	Childhood speech delay	yes	yes	Childhood speech delay	yes	yes	Yes	Childhood speech delay
Childhood motor delay	yes	yes	yes	yes (Purdue Pegboard task z-score=-5.3)	yes	no	yes, walked 16mo, pedaling 7 yr., difficulty holding heavy things, gets "tired," holds pencil differently, can swim	yes	Childhood motor delay	yes	yes	yes	yes	yes	yes	no	yes	yes	yes	Childhood motor delay	yes	no	Childhood motor delay	yes	no	No	Childhood motor delay
Regression of developmental milestones	no	no	no	word-loss	na	no		na	Regression of developmental milestones	no	no	no	na	no	na	no	no	na	na	Regression of developmental milestones	no	no	Regression of developmental milestones	no	yes, speech	Yes--at 15 to 18 months had regression of speech	Regression of developmental milestones
other developmental problems?	no	no	no				Childhood global developmental delay		other developmental problems?	GDD		GDD	GDD		GDD			GDD	GDD	other developmental problems?	GDD	no	other developmental problems?	Childhood global developmental delay	also receives occupational therapy		other developmental problems?
Behavior problem									Behavior problem											Behavior problem			Behavior problem				Behavior problem
Anxiety (type)	yes	yes	no	yes	yes	no	possible, difficult transitioning, sensor integration	no	Anxiety (type)	yes	na	yes	no	na	no	no	na	multiple maternal relatives with anxiety disorder	na	Anxiety (type)	no	no	Anxiety (type)	yes, specific fears	no	No	Anxiety (type)
ADHD (criteria)	yes	yes	yes	yes	no	no	yes - on meds	yes	ADHD (criteria)	na	unknown	yes	unknown	na	no	yes	na		yes	ADHD (criteria)	no	no	ADHD (criteria)	no	no	No	ADHD (criteria)
Repetitive behavior	yes	yes	yes	yes	yes		no	yes (stereotypic movement disorder with self-injurious behavior)	Repetitive behavior	yes	no	yes	unknown	yes	yes	yes	yes(shake head, clap hand)	yes	na	Repetitive behavior	no	no	Repetitive behavior	plus minus, watching same video	yes, hand flapping		Repetitive behavior
Obsessive-compulsive behavior	yes	no	no	no	yes	no	no	no	Obsessive-compulsive behavior	yes	yes	no	unknown	na	yes	no	na			Obsessive-compulsive behavior	no	hyperphagia	Obsessive-compulsive behavior	somewhat	yes		Obsessive-compulsive behavior
Aggressive behavior	no	no	no	no	yes	no	no	yes	Aggressive behavior	no	no	no	unknown	na	no	no	na			Aggressive behavior	no	yes, from the age of 40 years	Aggressive behavior	no	no		Aggressive behavior
Self-Injurious behavior	no	no	no		yes	no	no	yes	Self-Injurious behavior	no	no	no	no		no	no	yes			Self-Injurious behavior		no	Self-Injurious behavior				Self-Injurious behavior
other behavior(s)	no	no	no		no	no	no	Disruptive Behavior Disorder, conduct disorder not otherwise specified, Pica, Coprophagia, object mouthing	other behavior(s)								no			other behavior(s)		keeps the eyes closed during day, avoids contact, therefore unable to walk outside. Regularly complains about "pains".	other behavior(s)		lack of gestural communication, lack of verbal communication, poor social interaction, lack of spontaneous imaginative play and unusual sensory behavior-touch aversion, smelling, mouthing, noises		other behavior(s)
Psychiatric problems									Psychiatric problems											Psychiatric problems			Psychiatric problems				Psychiatric problems
depression	no	no	no					no	depression	No	No						no			depression			depression		no		depression
bipolar disorder	no	no	no					no	bipolar disorder	No	No						no			bipolar disorder			bipolar disorder		no		bipolar disorder
schizophrenia	no	no	no					no	schizophrenia	No	No				He had a first episode of psychosis in December 2015 and there is concern that he might have schizophrenia; he is currently treated with lurasidone, olanzapine and fluvoxamine		no			schizophrenia			schizophrenia		no		schizophrenia
other psychiatric symptom(s)	no	no	no					episodic mood disorder not otherwise specified	other psychiatric symptom(s)	No	No						no			other psychiatric symptom(s)		chronic psychosis and regressive behavior with progressive avoidant behavior	other psychiatric symptom(s)				other psychiatric symptom(s)
Neurological problems									Neurological problems											Neurological problems			Neurological problems				Neurological problems
Macrocephaly (OFC w/% or SD)	no	yes (+2SD)	no	yes (+3.19SD)	no (+0.9SD)	no	77% at 7.25 yr.	no	Macrocephaly (OFC w/% or SD)	borderline (+2.5 SD)	borderline (+3.5 SD)	borderline (+93%ile)		na	yes	no	na	yes		Macrocephaly (OFC w/% or SD)	no		Macrocephaly (OFC w/% or SD)		no, 71.5 percentile		Macrocephaly (OFC w/% or SD)
Microcephaly (OFC w/% or SD)	no	no	no	no	no	no		no	Microcephaly (OFC w/% or SD)						no					Microcephaly (OFC w/% or SD)			Microcephaly (OFC w/% or SD)		no, 71.5 percentile		Microcephaly (OFC w/% or SD)
MRI Brain abnormalities	normal	normal	normal	normal	slight alterations of peri-trigonal white matter; lateral ventricles slightly increased in volume, right greater than left; slight thinning of mid-portion of corpus callosum	normal	Asymmetry of lateral ventricles, associated with sulci with apparently thickened cortex right parieto-occipital junction, possible cortical dysplasia	T2 hyperintensity at cerebral peduncles and thalami	MRI Brain abnormalities	Prominent cisterna magna and mild cerebellar vermis hypoplasia. Prominent of extra-axial spaces and ventricles. No cortical malformations. Normal optic nerves, optic chiasm, and optic tracts. Normal myelination.	na	Prominent diffuse ventricular system without aqueduct obstruction;	na	na	no	abnormal(delay in myelination)	abnormal			MRI Brain abnormalities	normal	not tested	MRI Brain abnormalities	Thin corpus callosum, Prominent cisterna magna and mild cerebellar vermis hypoplasia. Prominent extra-axial spaces and ventricles. No cortical malformations. Normal optic nerves, optic chiasm, and optic tracts. Normal myelination.	not done	At 15 years of age, she was found to have a 2.7 cm nodular, cystic, and calcified enhancing lesion in the left mesial temporal lobe centered in the Para hippocampal gyrus. This was ultimately determined to be a ganglioglioma WHO grade 1 involving amygdala and hippocampus and also mild cortical dysplasia involving temporal lobe.	MRI Brain abnormalities
EEG abnormalities	normal	normal	normal	abnormal	several Theta waves of left hemisphere, primarily in temporal regions and during sleep; several brief slow spike and wave and multiple high voltage spike-slow spike and wave series predominantly in left hemisphere, interspersed with brief and apparently clinically insignificant suppressions	normal	normal 2 yr.	normal	EEG abnormalities	na	na	abnormal Sharp wave on frontal and parietal lobe	na	na	abnormal	na	abnormal		abnormal	EEG abnormalities	na	not tested	EEG abnormalities	na	not done	At age 3, EEG showed diffusely slow background activity. At age 10 the background remained diffusely slow, but there were focal spike and wave activity present most frequently over the left frontal region but also over the left occipital, left temporal, midline parietal, and right parietal regions suggestive of focal epileptiform processes in these regions. No lateralizing features, and no seizur…	EEG abnormalities
Seizure (specify type, relation with fever, frequency etc.)	seizure (2 times )	seizure	no	no	yes	no	no	Generalized tonic-clonic seizures (GTCS), cardiac arrest with 1st seizure	Seizure (specify type, relation with fever, frequency etc.)	no	no	no	no	no	yes	no	yes	na	yes	Seizure (specify type, relation with fever, frequency etc.)	no	no	Seizure (specify type, relation with fever, frequency etc.)		no	Seizures began around 7 months of age, described as breath-holding spells and was treated with Phenobarbital until resolution at age 4. At nine years of age, she developed a new type of event; sudden behavioral arrest with blank and unresponsive staring followed by nonversive eye deviation upward and to the left or the right side, lasting 20-30 seconds in duration. Lamictal was initiated. She bec…	Seizure (specify type, relation with fever, frequency etc.)
Epilepsy (specified in details (e.g. EEG during sleep and awake))	no	no	no	no	focal epilepsy	no	no	no	Epilepsy (specified in details (e.g. EEG during sleep and awake))	no	no	no	no	no	likely seizure disorder	no	early infantile epileptic encephalopathy	na	epilepsy with staring spells	Epilepsy (specified in details (e.g. EEG during sleep and awake))	no		Epilepsy (specified in details (e.g. EEG during sleep and awake))	possibly shortly after birth	no		Epilepsy (specified in details (e.g. EEG during sleep and awake))
Sleep disturbances	yes	no	no	yes	no	Irregular sleeping pattern, wakes up frequently	not yet dry at night	no	Sleep disturbances	no	no	no	no	na	no	yes	no			Sleep disturbances	no	yes, prominent, at night stands up and continuously looks for food	Sleep disturbances		no		Sleep disturbances
Other neurological problem?	no	no	no					gait unsteadiness	Other neurological problem?	promotor apraxia		hypotonia								Other neurological problem?			Other neurological problem?				Other neurological problem?
Systemic									Systemic											Systemic			Systemic				Systemic
Weight (w/5and SD)	120cm	94cm	90cm	161.5cm	151cm (75th-90th centile)	75%ile	19.1kg (7%) 7.25yr	40.9 kg (26%ile)	Weight (w/5and SD)	15.4 kg (0 SD)		(<1%ile)			75th and 90th percentile	0SD				Weight (w/5and SD)	118.6 cm 30%ile	clear obesity (no weight data)	Weight (w/5and SD)	34,5 kg (-5.37 SD)	0.9928	103.2 kg (99th centile, Z = 2.27)	Weight (w/5and SD)
Height (w/% and SD)	20kg	12.5kg	13kg	93.4kg	41kg (75th-90th centile)	5%ile	100.8cm (0.9%) 7.25yr	149cm (12%ile)	Height (w/% and SD)	(-2.0 SD)	(-2.7 SD)	(-2.35 SD)	167.6 cm (-1.1 SD)		25th and 50th percentile	0SD				Height (w/% and SD)	21 kg, 26%ile	160 cm at age 43 yr. (-2 SD)	Height (w/% and SD)	157 (-3.6 SD)	0.9697	166.3 cm (69th centile, Z = 0.49)	Height (w/% and SD)
OFC (w/% and SD)	50.2cm	52cm	49cm	59cm (+3.19SD)	54.5cm (50th-75th centile)	50%ile	53cm (77%) 7.25yr	na	OFC (w/% and SD)	(+2.5 SD)	(+3.5 SD)	(+93%ile)			above the 98th percentile					OFC (w/% and SD)	52.6 cm, 75%ile	OFC 57 cm at the age of 43 yr. (-0.3 SD)	OFC (w/% and SD)		0.715		OFC (w/% and SD)
Congenital heart defects	no	no	no	no	na	no	unknown, but no signs	no	Congenital heart defects	no	no	no	no	na	no	no	na		heart murmur	Congenital heart defects	Tetralogy of Fallot	not known	Congenital heart defects	no	no	No	Congenital heart defects
Hypotonia	no	no	no	parents endorsed some aspects of hypotonia. Not a ringing endorsement.	yes	no	no	yes (diffuse)	Hypotonia	yes	no	yes	no	na	na	no	na	na	yes	Hypotonia	na	no	Hypotonia	yes!!	no	No	Hypotonia
Gastrointestinal disturbance				chronic, primary constipation (onset at age 3 years) with intermittent bloating		no	no	Intermittent diarrhea; constipation	Gastrointestinal disturbance	no	no	no	no		no					Gastrointestinal disturbance	none	no	Gastrointestinal disturbance	no	no	No	Gastrointestinal disturbance
Short stature	no	no	no	no	no		yes	no	Short stature	borderline	borderline	borderline	no		no	no				Short stature	no	yes	Short stature	yes	no	No	Short stature
hand deformity	no	no	no	polydactyly	no	short, broad hands and feet	no brachydactyly. Does have some clinodactyly	no	hand deformity	brachydactyly	brachydactyly	brachydactyly	brachydactyly		no					hand deformity	brachydactyly, hyper extensible fingers, slightly increased interdigital webbing	no	hand deformity	yes	no	No	hand deformity
eye anomalies	hyperopia	no	no	no	hypermetropia astigmatism	normal vision	anisometropia amblyopia, left microesotropia with good but subnormal stereopsis	Cataracts	eye anomalies	Iris coloboma	Iris coloboma			na	no	no	na		eye abnormalities, blue sclera	eye anomalies	normal vision screen	no	eye anomalies	cataract - cortical and subcapsular posterior hypermetropy Strabismus	no	Hypertropia, right eye, appears to have 4th nerve paresis of the right eye, likely congenital, she has a L head tilt. Associated with exotropia. Also compound myopic astigmatism. She has been prescribed glasses.	eye anomalies
Genitourinary malformation						no	na	no	Genitourinary malformation	no	no	no	no		na					Genitourinary malformation	glandular hypospadias	no	Genitourinary malformation	retractile testes	no	No	Genitourinary malformation
Skin/hair/nail anomalies						mild hirsutism	easily broken, split nails	yes(hyperpigmented macules)	Skin/hair/nail anomalies	no	no	no	no		na					Skin/hair/nail anomalies	patchy depigmentation scalp, forehead, arms	no	Skin/hair/nail anomalies	no	no	No	Skin/hair/nail anomalies
Immunodeficiency				a history of recurrent ear infections, suspected environmental allergies	no	no	CBC ok	no	Immunodeficiency	no	no	no	no		He had a lot of viral infections as a child but that was almost certainly due to his father being a bus driver and bringing home every virus doing the rounds.	no				Immunodeficiency	no	not known	Immunodeficiency	yes	no	No	Immunodeficiency
Recurrent infections	yes	yes	yes	a history of recurrent ear infections	no	no	no	yes	Recurrent infections	no	no	no	no	na	He had a lot of viral infections as a child but that was almost certainly due to his father being a bus driver and bringing home every virus doing the rounds.	no	na			Recurrent infections	had several episodes of pneumonia	no	Recurrent infections	yes	no	No	Recurrent infections
Anemia							no	yes(iron deficiency anemia)	Anemia	no	no	mild	no		na					Anemia	no	no	Anemia	yes	no	No	Anemia
Previous genetic testing									Previous genetic testing											Previous genetic testing			Previous genetic testing				Previous genetic testing
Karyotype	46,XY,22ps+	46,XY	46,XY	46,XY	na			46,XX	Karyotype	Not performed	Not performed			na		na	na			Karyotype			Karyotype		N/A	No	Karyotype
Fragile X	not performed	not performed	not performed				normal	normal	Fragile X	Not performed	Not performed									Fragile X			Fragile X		normal, 30 CGG repeats	No	Fragile X
Array-CGH	not performed	not performed	not performed				Xq28 gain 231kb VUS	normal	Array-CGH	yes(negative)	Not performed	yes(negative)			393 kb dup 7q22.1 (100.7-101.1 Mb) paternally inherited					Array-CGH	2.695 M nl	normal male hybridization pattern (arr[hg19](1-22)x2,(XY)x1)	Array-CGH		multiple areas of homozygosity	No	Array-CGH
Gene panel	MIPs	MIPs	MIPs				other testing biochemical screening tests, carbohydrate deficient transferrin, vlcfa-c26/c22 slightly higher-not suggestive of peroxisomal	no	Gene panel	normal anterior segment dysgenesis panel (DCDC1, ELP4, FOXE3, PAX6, WT1, LAMB2, PITX2, PITX3, FOXC2, FOXC1, CYP1B1, COL4A1, BMP4, B3GALTL)	Not performed	no								Gene panel	no	ID panel	Gene panel		Also noted to have VUS in CASK (X-linked, inherited from mother)	No	Gene panel
Exome sequencing	not performed	not performed	not performed					no	Exome sequencing	yes	yes	yes	yes							Exome sequencing	yes		Exome sequencing	yes, trio	N/A	Yes	Exome sequencing
others (e.g. metabolic test)	not performed	not performed	not performed					Smith-Magenis and Klinefelter syndromes ruled out	others (e.g. metabolic test)											others (e.g. metabolic test)		metabolic screening in urine and plasma, including sulfotransferase, amino acids, guanidinoacetate, creatine, mucopolysaccharides and oligosaccharides, organic acids, imidazoles, free sialic acid, all normal	others (e.g. metabolic test)				others (e.g. metabolic test)
Family History (description)									Family History (description)											Family History (description)			Family History (description)				Family History (description)
Yes/No (describe the family history if yes)	negative family history	negative family history	negative family history	na	na	negative family history	negative family history	negative family history	Yes/No (describe the family history if yes)	AD neurodevelopmental disorder	AD neurodevelopmental disorder	AD neurodevelopmental disorder	AD neurodevelopmental disorder	na	na	negative family history	na	The father have a specific learning disability, possibly dyslexia.	Family history is significant for the mother with a pronounced widow's peak, a first cousin and a maternal aunt with epilepsy, and multiple maternal relatives with anxiety disorder.	Yes/No (describe the family history if yes)	Family history is positive for neuropsychological disorder on the maternal side.		Yes/No (describe the family history if yes)	negative family history, healthy sibs	No	No family history of seizures, autism. Father and brother with ADHD.	Yes/No (describe the family history if yes)

## Sheet: Table S2
Table S2. Validation result of selected RNA-binding targets
Gene_Name	Category	validated?	IP and Calling Methods times	IP_times	validation_P-value
PTEN	EB1_A, EB1_P	N	2	1	0.6651
SCN8A	EB2_A, EB2_P	N	2	1	0.1448
DYRK1A	EB1_A, EB1_P	Y	2	1	0.003
AUTS2	EB1_A, EB2_P	Y	2	2	0.0013
TNRC6B	EB1_A, EB1_P	Y	2	1	0.0005
NCKAP1	EB2_A, EB2_P	Y	2	1	0.0002
DSCAM	EB1_P, EB2_A, EB2_P	N	3	2	0.2608
SETBP1	EB1_P, EB2_A, EB2_P	N	3	2	0.0278
KDM5B	EB1_A, EB1_P, EB2_A	Y	3	2	0.0191
SYNGAP1	EB1_A, EB1_P, EB2_P	Y	3	2	0.0012
TCF4	EB1_A, EB1_P, EB2_A, EB2_P	Y	4	2	< 0.0001
FGFR2	EB1_A, EB1_P, EB2_A, EB2_P	N	4	2	0.0969
ATXN1	EB1_A, EB1_P, EB2_A, EB2_P	N	4	2	0.0628
GNAS	EB1_A, EB1_P, EB2_A, EB2_P	Y	4	2	0.0244
USP9X	EB1_A, EB1_P, EB2_A, EB2_P	Y	4	2	0.0076
YWHAE	EB1_A, EB1_P, EB2_A, EB2_P	Y	4	2	0.0063
ATP2A2	EB1_A, EB1_P, EB2_A, EB2_P	Y	4	2	0.0039
HUWE1	EB1_A, EB1_P, EB2_A, EB2_P	Y	4	2	0.0038
EIF4G2	EB1_A, EB1_P, EB2_A, EB2_P	Y	4	2	0.0031
SYP	EB1_A, EB1_P, EB2_A, EB2_P	Y	4	2	0.0029
GRIA1	EB1_A, EB1_P, EB2_A, EB2_P	Y	4	2	0.0028
GRIN2B	EB1_A, EB1_P, EB2_A, EB2_P	Y	4	2	0.0024
STXBP1	EB1_A, EB1_P, EB2_A, EB2_P	Y	4	2	0.0013
CTNNB1	EB1_A, EB1_P, EB2_A, EB2_P	Y	4	2	0.0007
SNAP25	EB1_A, EB1_P, EB2_A, EB2_P	Y	4	2	0.0006
TUBA1A	EB1_A, EB1_P, EB2_A, EB2_P	Y	4	2	0.0006

## Sheet: Table S3
Table S3. High-confidence RNA-binding targets called by two software in two experiments
Gene_ID	Symbol_Mouse	HGNC_ID
ENSMUSG00000025375.11	Aatk	AATK
ENSMUSG00000020152.7	Actr2	ACTR2
ENSMUSG00000020431.5	Adcy1	ADCY1
ENSMUSG00000025422.8	Agap2	AGAP2
ENSMUSG00000061603.7	Akap6	AKAP6
ENSMUSG00000079036.6	Alkbh1	ALKBH1
ENSMUSG00000058589.10	Anks1b	ANKS1B
ENSMUSG00000036291.5	Ap5m1	AP5M1
ENSMUSG00000046561.8	Arsj	ARSJ
ENSMUSG00000022663.3	Atg3	ATG3
ENSMUSG00000040907.11	Atp1a3	ATP1A3
ENSMUSG00000026576.8	Atp1b1	ATP1B1
ENSMUSG00000041329.9	Atp1b2	ATP1B2
ENSMUSG00000029467.11	Atp2a2	ATP2A2
ENSMUSG00000024121.9	Atp6v0c	ATP6V0C
ENSMUSG00000024403.12	Atp6v1g2	ATP6V1G2
ENSMUSG00000046876.11	Atxn1	ATXN1
ENSMUSG00000037316.8	Bag4	BAG4
ENSMUSG00000041660.4	Bbox1	BBOX1
ENSMUSG00000020196.9	Cabin1	CABIN1
ENSMUSG00000001175.9	Calm1	CALM1
ENSMUSG00000036438.8	Calm2	CALM2
ENSMUSG00000024617.12	Camk2a	CAMK2A
ENSMUSG00000046447.3	Camk2n1	CAMK2N1
ENSMUSG00000014592.15	Camta1	CAMTA1
ENSMUSG00000028637.11	Ccdc30	CCDC30
ENSMUSG00000055447.14	Cd47	CD47
ENSMUSG00000075256.5	Cerkl	CERKL
ENSMUSG00000029516.15	Cit	CIT
ENSMUSG00000037625.7	Cldn11	CLDN11
ENSMUSG00000037852.7	Cpe	CPE
ENSMUSG00000038648.5	Creb3l2	CREB3L2
ENSMUSG00000023968.11	Crip3	CRIP3
ENSMUSG00000006932.12	Ctnnb1	CTNNB1
ENSMUSG00000042589.14	Cux2	CUX2
ENSMUSG00000035901.10	Dennd5a	DENND5A
ENSMUSG00000003279.12	Dlgap1	DLGAP1
ENSMUSG00000040856.13	Dlk1	DLK1
ENSMUSG00000047428.10	Dlk2	DLK2
ENSMUSG00000039716.8	Dock3	DOCK3
ENSMUSG00000039358.2	Drd5	DRD5
ENSMUSG00000026131.13	Dst	DST
ENSMUSG00000047193.11	Dync2h1	DYNC2H1
ENSMUSG00000039990.11	Edrf1	EDRF1
ENSMUSG00000026921.14	Egfl7	EGFL7
ENSMUSG00000070319.5	Eif3g	EIF3G
ENSMUSG00000022884.10	Eif4a2	EIF4A2
ENSMUSG00000005610.12	Eif4g2	EIF4G2
ENSMUSG00000024053.10	Emilin2	EMILIN2
ENSMUSG00000040811.11	Eml2	EML2
ENSMUSG00000028906.11	Epb4.1	EPB4.1
ENSMUSG00000029710.11	Ephb4	EPHB4
ENSMUSG00000021262.10	Evl	EVL
ENSMUSG00000031444.12	F10	F10
ENSMUSG00000030518.13	Fam189a1	FAM189A1
ENSMUSG00000074505.4	Fat3	FAT3
ENSMUSG00000030849.13	Fgfr2	FGFR2
ENSMUSG00000075415.9	Fnbp1	FNBP1
ENSMUSG00000004508.5	Gab2	GAB2
ENSMUSG00000024462.13	Gabbr1	GABBR1
ENSMUSG00000053332.9	Gas5	GAS5
ENSMUSG00000026473.11	Glul	GLUL
ENSMUSG00000027523.15	Gnas	GNAS
ENSMUSG00000034220.7	Gpc1	GPC1
ENSMUSG00000058571.6	Gpc6	GPC6
ENSMUSG00000031517.7	Gpm6a	GPM6A
ENSMUSG00000031342.13	Gpm6b	GPM6B
ENSMUSG00000026888.10	Grb14	GRB14
ENSMUSG00000020524.12	Gria1	GRIA1
ENSMUSG00000030209.10	Grin2b	GRIN2B
ENSMUSG00000028800.11	Hdac1	HDAC1
ENSMUSG00000034088.11	Hdlbp	HDLBP
ENSMUSG00000042807.11	Hecw2	HECW2
ENSMUSG00000056648.5	Hoxb8	HOXB8
ENSMUSG00000053465.5	Hs6st3	HS6ST3
ENSMUSG00000021270.9	Hsp90aa1	HSP90AA1
ENSMUSG00000023944.10	Hsp90ab1	HSP90AB1
ENSMUSG00000025261.13	Huwe1	HUWE1
ENSMUSG00000032089.12	Il10ra	IL10RA
ENSMUSG00000032343.11	Impg1	IMPG1
ENSMUSG00000027111.11	Itga6	ITGA6
ENSMUSG00000022108.7	Itm2b	ITM2B
ENSMUSG00000042644.8	Itpr3	ITPR3
ENSMUSG00000041298.11	Katnal1	KATNAL1
ENSMUSG00000009545.10	Kcnq1	KCNQ1
ENSMUSG00000027475.9	Kif3b	KIF3B
ENSMUSG00000074657.4	Kif5a	KIF5A
ENSMUSG00000026764.11	Kif5c	KIF5C
ENSMUSG00000020988.8	L2hgdh	L2HGDH
ENSMUSG00000049252.13	Lrp1b	LRP1B
ENSMUSG00000061080.7	Lsamp	LSAMP
ENSMUSG00000092341.2	Malat1	MALAT1
ENSMUSG00000015222.13	Map2	MAP2
ENSMUSG00000063358.11	Mapk1	MAPK1
ENSMUSG00000033902.11	Mapkbp1	MAPKBP1
ENSMUSG00000041607.12	Mbp	MBP
ENSMUSG00000039842.11	Mcph1	MCPH1
ENSMUSG00000021268.13	Meg3	MEG3
ENSMUSG00000097451.5	Rian	MEG8
ENSMUSG00000065483.1	Mir181c	MIR181C
ENSMUSG00000065471.1	Mir222	MIR222
ENSMUSG00000090386.5	Mir99ahg	MIR99AHG
ENSMUSG00000032517.11	Mobp	MOBP
ENSMUSG00000055302.5	Mrfap1	MRFAP1
ENSMUSG00000014551.8	Mrps25	MRPS25
ENSMUSG00000064356.3	mt-Atp8	MT-ATP8
ENSMUSG00000064351.1	mt-Co1	MT-CO1
ENSMUSG00000064370.1	mt-Cytb	MT-CYB
ENSMUSG00000064341.1	mt-Nd1	MT-ND1
ENSMUSG00000064345.1	mt-Nd2	MT-ND2
ENSMUSG00000064363.1	mt-Nd4	MT-ND4
ENSMUSG00000064367.1	mt-Nd5	MT-ND5
ENSMUSG00000020156.12	Mum1	MUM1
ENSMUSG00000033004.10	Mycbp2	MYCBP2
ENSMUSG00000052512.11	Nav2	NAV2
ENSMUSG00000027799.8	Nbea	NBEA
ENSMUSG00000038252.9	Ncapd2	NCAPD2
ENSMUSG00000026234.8	Ncl	NCL
ENSMUSG00000036564.12	Ndrg4	NDRG4
ENSMUSG00000092274.2	Neat1	NEAT1
ENSMUSG00000057113.9	Npm1	NPM1
ENSMUSG00000009487.9	Otog	OTOG
ENSMUSG00000103458.1	PCDHA4	PCDHA4
ENSMUSG00000022197.11	Pdzd2	PDZD2
ENSMUSG00000030729.12	Pgm2l1	PGM2L1
ENSMUSG00000027499.8	Pkia	PKIA
ENSMUSG00000029055.13	Plch2	PLCH2
ENSMUSG00000031425.11	Plp1	PLP1
ENSMUSG00000017417.10	Plxdc1	PLXDC1
ENSMUSG00000029765.11	Plxna4	PLXNA4
ENSMUSG00000034613.8	Ppm1h	PPM1H
ENSMUSG00000052889.7	Prkcb	PRKCB
ENSMUSG00000039262.12	Prrc2b	PRRC2B
ENSMUSG00000030465.14	Psd3	PSD3
ENSMUSG00000029838.8	Ptn	PTN
ENSMUSG00000028399.13	Ptprd	PTPRD
ENSMUSG00000062078.10	Qk	QKI
ENSMUSG00000029128.9	Rab28	RAB28
ENSMUSG00000049044.12	Rapgef4	RAPGEF4
ENSMUSG00000074129.8	Rpl13a	RPL13A
ENSMUSG00000060036.9	Rpl3	RPL3
ENSMUSG00000057322.8	Rpl38	RPL38
ENSMUSG00000032399.7	Rpl4	RPL4
ENSMUSG00000061983.6	Rps12	RPS12
ENSMUSG00000034892.8	Rps29	RPS29
ENSMUSG00000047675.11	Rps8	RPS8
ENSMUSG00000024758.10	Rtn3	RTN3
ENSMUSG00000024128.9	Sbp	SBP
ENSMUSG00000025203.5	Scd2	SCD2
ENSMUSG00000022772.7	Senp5	SENP5
ENSMUSG00000045349.11	Sh2d5	SH2D5
ENSMUSG00000019935.12	Slc17a8	SLC17A8
ENSMUSG00000005089.11	Slc1a2	SLC1A2
ENSMUSG00000037996.13	Slc24a2	SLC24A2
ENSMUSG00000027273.9	Snap25	SNAP25
ENSMUSG00000097188.1	Snhg1	SNHG1
ENSMUSG00000044349.11	Snhg11	SNHG11
ENSMUSG00000000948.12	Snrpn	SNRPN
ENSMUSG00000018593.8	Sparc	SPARC
ENSMUSG00000029309.3	Sparcl1	SPARCL1
ENSMUSG00000002014.8	Ssr4	SSR4
ENSMUSG00000026797.11	Stxbp1	STXBP1
ENSMUSG00000016918.11	Sulf1	SULF1
ENSMUSG00000036863.7	Syde2	SYDE2
ENSMUSG00000031144.11	Syp	SYP
ENSMUSG00000013539.9	Tango2	TANGO2
ENSMUSG00000053477.11	Tcf4	TCF4
ENSMUSG00000025016.10	Tm9sf3	TM9SF3
ENSMUSG00000063296.4	Tmem117	TMEM117
ENSMUSG00000037913.8	Tmem156	TMEM156
ENSMUSG00000020400.13	Tnip1	TNIP1
ENSMUSG00000006005.13	Tpr	TPR
ENSMUSG00000030352.10	Tspan9	TSPAN9
ENSMUSG00000051747.10	Ttn	TTN
ENSMUSG00000061808.3	Ttr	TTR
ENSMUSG00000072235.5	Tuba1a	TUBA1A
ENSMUSG00000014349.7	Ube2z	UBE2Z
ENSMUSG00000020923.13	Ubtf	UBTF
ENSMUSG00000031010.13	Usp9x	USP9X
ENSMUSG00000020257.8	Wdr82	WDR82
ENSMUSG00000020849.9	Ywhae	YWHAE
ENSMUSG00000060862.9	Zbtb40	ZBTB40
ENSMUSG00000027288.12	Zfp106	ZFP106
ENSMUSG00000028180.14	Zranb2	ZRANB2
ENSMUSG00000071064.9	Zfp827	not available
ENSMUSG00000094870.3	Zfp131	not available
ENSMUSG00000010751.10	Tnfrsf22	not available
ENSMUSG00000085609.1	1700016P03Rik	not available
ENSMUSG00000021458.12	2010111I01Rik	not available
ENSMUSG00000074024.5	4632427E13Rik	not available
ENSMUSG00000086395.1	A630014C17Rik	not available
ENSMUSG00000085024.1	C230035I16Rik	not available
ENSMUSG00000082697.1	Gm12913	not available
ENSMUSG00000087518.1	Gm13561	not available
ENSMUSG00000087043.1	Gm13599	not available
ENSMUSG00000086804.3	Gm13847	not available
ENSMUSG00000042744.12	Gm15800	not available
ENSMUSG00000078489.2	Gm17106	not available
ENSMUSG00000092329.1	Gm20388	not available
ENSMUSG00000084643.1	Gm24385	not available
ENSMUSG00000097625.1	Gm26561	not available
ENSMUSG00000097313.1	Gm26569	not available
ENSMUSG00000052414.9	Gm28047	not available
ENSMUSG00000100025.1	Gm8141	not available
ENSMUSG00000097391.4	Mirg	not available
ENSMUSG00000103103.1	mmu-mir-191	not available
ENSMUSG00000102746.1	RP23-255H8.1	not available
ENSMUSG00000102791.1	RP24-104E24.1	not available
ENSMUSG00000104006.1	RP24-377M12.1	not available
ENSMUSG00000102805.1	RP24-559D1.1	not available
